# Supplementary material for: Mitochondrial bioenergetic dysfunction in the D2.mdx model of Duchenne muscular dystrophy is associated with microtubule disorganization in skeletal muscle
Source: PLoS One. 2020 Oct 1;15(10):e0237138. doi: 10.1371/journal.pone.0237138 (PMC7529311; doi:10.1371/journal.pone.0237138)
Supplement: S1 Raw data — (XLSX) [file pone.0237138.s002.xlsx]

## Sheet: Figure 1
Microtubule directionality
orientation	WT							D2.mdx
	WT1	WT3	WT4	WT5	WT7	WT8		D2.mdx1	D2.mdx2	D2.mdx3	D2.mdx4	D2.mdx5	D2.mdx6	D2.mdx7	D2.mdx8
4	0.0457129	0.0792525	0.0762466	0.0605951	0.0618451	0.066783		0.0485963	0.0607643	0.0642221	0.0324598	0.0613812	0.0522086	0.0560551	0.0410688
8	0.0408806	0.0815601	0.0744362	0.0568201	0.0599845	0.0505655		0.0430522	0.0556459	0.0619944	0.0293834	0.0580042	0.0463975	0.0521465	0.0428972
12	0.0328237	0.0692923	0.0649325	0.0471124	0.0474201	0.033998		0.0369949	0.0449856	0.0516052	0.0271118	0.0481177	0.0381663	0.0430174	0.040984
16	0.0283712	0.0529959	0.0545248	0.0395403	0.0372174	0.0283598		0.0350548	0.0397032	0.0444267	0.0276811	0.0415014	0.0331703	0.0374263	0.0399027
20	0.0251987	0.0354347	0.0410954	0.0309718	0.0264749	0.0230262		0.0310673	0.0306344	0.0390633	0.0251916	0.03433	0.0284471	0.0304126	0.0386515
24	0.020315	0.0213067	0.0287197	0.0208623	0.0183747	0.0148947		0.0245123	0.0222693	0.031567	0.0217896	0.028431	0.0239403	0.0250321	0.0304541
28	0.0204691	0.0212709	0.0262537	0.0205614	0.0200091	0.0146251		0.0240342	0.0216603	0.0301506	0.0193822	0.0273284	0.0248473	0.0251026	0.0284251
32	0.0171193	0.0149919	0.018265	0.0155269	0.0153177	0.0123313		0.0193834	0.0170027	0.0239332	0.0190648	0.0239857	0.0214508	0.0208274	0.0244258
36	0.0136499	0.0100606	0.0128309	0.0111387	0.0115739	0.00779131		0.0156655		0.019352	0.019499	0.0203687	0.0179858	0.017673	0.0206249
40	0.0109328	0.00678938	0.0095111	0.00816752	0.00879154	0.00597711		0.0120006	0.00791526	0.0168061	0.0165941	0.0186571	0.0156524	0.0151175	0.0177362
44	0.00897601	0.00789517	0.00769184	0.00718485	0.00696597	0.00432066		0.0119129	0.00675209	0.0173251	0.0162745	0.0149237	0.0154015	0.0123747	0.0174901
48	0.00999188	0.00574524	0.00708628	0.00709598	0.00742744	0.00526237		0.0115919	0.00653481	0.0159553	0.0156409	0.014746	0.0129254	0.011279	0.0164413
52	0.0102044	0.00742965	0.00658855	0.00666703	0.0096623	0.00672406		0.0101116	0.00596823	0.0138872	0.0162122	0.014118	0.0126971	0.0117561	0.0167414
56	0.00822319	0.00573458	0.00627434	0.00580877	0.00926044	0.00740973		0.0077623	0.00439163	0.0124996	0.0151311	0.0122993	0.0116005	0.0102274	0.01535
60	0.0116741	0.00873737	0.00650513	0.00878655	0.0111918	0.0092082		0.00878553	0.00735546	0.0112402	0.0188524	0.0104656	0.013491	0.00957225	0.0158423
64	0.0124349	0.00960617	0.00645482	0.00733335	0.00992891	0.00856955		0.00909791	0.00721895	0.0100099	0.0220345	0.012123	0.0129803	0.00835925	0.0152315
68	0.0170937	0.0100246	0.00843941	0.00850683	0.0111725	0.0116152		0.0118137	0.00927958	0.0112345	0.0211677	0.0132977	0.012952	0.00800407	0.0179273
72	0.0215565	0.0141009	0.0084005	0.0117925	0.013784	0.0135245		0.00859475	0.010444	0.00935961	0.0194483	0.0143479	0.0125894	0.00763743	0.0185054
76	0.0236966	0.0151312	0.00835153	0.0162133	0.0171498	0.017711		0.00914623	0.0127491	0.0104795	0.0203004	0.0150326	0.0162722	0.00931823	0.0190733
80	0.0316378	0.0174848	0.0100576	0.0191122	0.0210213	0.0236768		0.0129855	0.016413	0.0107475	0.0244261	0.0171115	0.0196117	0.0110521	0.0212746
84	0.0393622	0.022764	0.0111343	0.0244314	0.0268752	0.0297198		0.0178559	0.0200618	0.0134162	0.0248035	0.018004	0.0221678	0.013306	0.0224106
88	0.0439516	0.0269952	0.0121488	0.027397	0.035488	0.0349018		0.0198189	0.0230824	0.0174863	0.0259666	0.0184713	0.0238883	0.015324	0.0228286
92	0.0499865	0.0301988	0.0145554	0.0329945	0.047314	0.0415072		0.0184129	0.02493	0.0213857	0.0262051	0.0184078	0.0244383	0.0196773	0.024619
96	0.0461295	0.0303603	0.0158302	0.0353973	0.0512377	0.0426097		0.0154609	0.0238461	0.019384	0.0256012	0.0174132	0.024311	0.0222235	0.0245147
100	0.0318306	0.025645	0.015206	0.034046	0.0462584	0.0379212		0.0132589	0.0197976	0.0149459	0.0234614	0.0161178	0.0206735	0.0211576	0.0229133
104	0.0265849	0.0200825	0.0134472	0.0293946	0.0346881	0.029331		0.0125784	0.016809	0.0120666	0.0241955	0.0156516	0.0195053	0.0170082	0.0221437
108	0.0207961	0.015766	0.0120878	0.0208754	0.0258092	0.0232954		0.0117311	0.0133124	0.00933159	0.0231348	0.012573	0.0169094	0.0138477	0.0206919
112	0.0147675	0.013954	0.0100599	0.016734	0.0211841	0.0164329		0.011327	0.0124879	0.00975087	0.0189737	0.0114696	0.0130711	0.01137	0.0177629
116	0.0130525	0.0115962	0.00893938	0.0147572	0.0183879	0.0138828		0.0120988	0.0116921	0.00766365	0.0175152	0.0113542	0.0110663	0.0103508	0.0167295
120	0.0132297	0.00717524	0.0100088	0.0114095	0.014785	0.00950154		0.0142803	0.0128508	0.0070322	0.0189605	0.00864602	0.014093	0.0111552	0.0153181
124	0.013705	0.0077284	0.00985395	0.010512	0.0148451	0.0111842		0.0131525	0.0131939	0.00786063	0.0179024	0.00866797	0.0135829	0.0111167	0.0152983
128	0.00875806	0.00759004	0.0097467	0.00948752	0.0111964	0.00908032		0.0126777	0.0119172	0.00864829	0.0172544	0.00859487	0.0108237	0.0100647	0.0147314
132	0.00780849	0.00689801	0.00780782	0.00826627	0.00760806	0.00588688		0.013995	0.0103427	0.00766689	0.0184373	0.00795595	0.0101619	0.0120262	0.0142191
136	0.00985821	0.00634768	0.00835782	0.00832223	0.00935792	0.00693014		0.0172382	0.0119591	0.0100189	0.0185321	0.00911986	0.0107613	0.0140056	0.0144084
140	0.00930565	0.00707599	0.00898488	0.00900058	0.00615666	0.00654973		0.0206183	0.0134959	0.0127764	0.0170961	0.00924564	0.0121861	0.015834	0.0143778
144	0.00997015	0.00550575	0.0103433	0.00991887	0.00450978	0.00680303		0.0223642	0.0151561	0.0143534	0.0171331	0.00986045	0.0124383	0.0171284	0.0144031
148	0.0110458	0.00757691	0.0112185	0.0084352	0.0048377	0.00706007		0.0225427	0.0167395	0.0163999	0.0177349	0.0107676	0.0147184	0.0183195	0.0142912
152	0.0136766	0.00780526	0.0145481	0.0127446	0.00810518	0.0104202		0.026902	0.020669	0.0191496	0.0193149	0.0147025	0.0203634	0.0229395	0.0157818
156	0.0175398	0.0126627	0.0209577	0.018281	0.0118208	0.0142287		0.0307674	0.0266104	0.0233266	0.021036	0.0193949	0.0254078	0.0293129	0.0176182
160	0.0223917	0.0185272	0.0293958	0.0264031	0.0163676	0.0204759		0.0349231	0.0338066	0.0275158	0.0231232	0.0257217	0.0313435	0.0354983	0.0193775
164	0.0229545	0.0196802	0.0311006	0.0291737	0.0152985	0.0238115		0.03686	0.0349911	0.0275299	0.0244719	0.0291132	0.0305282	0.036107	0.0193171
168	0.0274193	0.0299363	0.042429	0.0383454	0.0222716	0.0393336		0.0463393	0.0439342	0.0338063	0.0290035	0.0371541	0.0361472	0.0410361	0.0235598
172	0.0334128	0.0431315	0.053268	0.0475871	0.0294279	0.0526306		0.0537064	0.051229	0.0436882	0.0331236	0.0460055	0.0430808	0.0486814	0.0264748
176	0.0378891	0.0528538	0.0619799	0.049527	0.0385699	0.0626751		0.0552601	0.0561894	0.0499259	0.0347264	0.0533546	0.0457548	0.0534797
180	0.0436112	0.0672986	0.0739243	0.0567607	0.0530257	0.0774525		0.0536664	0.0611001	0.0590115	0.0346472	0.0616621	0.0497902	0.0566387	0.0373871

## Sheet: Figure 2A
	ADP-stimulated respiration (5mM Pyruvate and 4mM Malate) in the presence of 20mM Cr
µM [ADP]	WT												D2.mdx
25	27.06	23.59	42.28	37.76	35.58	30.84	21.77	42.76	21.29	25.79	24.12	27.51		20.1	19.34	15.66	9.22	15.21	22.34	19.98	19.01	13.39	13.68	20.15
100	36.6	32.55	74.81	54.23	60.99	41.57	44.49	57.09	37.82	32.88	32.89	33.73		28.27	27.61	26.03	13.6	30.21	34.72	25.68	34.04	22.53	22.33	27.83
500	61.22	49.56	102.74	85.85	88.18	61.75	60.41	98.89	59.48	47.76	70.18	57.92		46.66	50.87	39.69	21.02	44.65	53.09	41.53	36.95	29.96	31.72	42.94
5000	94.71	78.78	151.09	124.37	137.62	104.64	89.81	169.26	100.87	74.24	104.12	125.57	162.73	77.51	78.76	59.57	33.08	65.59	87.47	73.76	47.05	48.86	40.31	66.75

## Sheet: Figure 2B
	Complex I + II-stimulated respiration in the presence of 20mM Cr
	WT	D2.mdx
	124.44	93.85
	96.43	90.28
	221.88	117.71
	158.08	48.16
	192.29	93.37
	128.39	121.14
	184.89	97.06
	214.66	82.64
	121.29	67.06
	105.76	93
	130.06	80.37
	166.82

## Sheet: Figure 2C
	10mM Pyruvate + 4mM malate stimulated H2O2 emission (Complex I) in the presence of 20mM Cr
	WT	D2.mdx
	50.23	146.37
	124.65	19.9
	126.28	24.34
	76.42	39.64
		71.35
	39.56	16.03
	72.9	31.2
	65.8	117.99
	51.88
	23.26	15.81
	163.93	76.85
	137.82	26.66

## Sheet: Figure 2D
	Percent of maximum Pyr/Mal stimulated H2O2 emission at 25, 100 and 500uM [ADP]
µM [ADP]	WT												D2.mdx
25	35.4	33.5	33.9	32.1		46.3	53.4	31.4	33.1	65.1	24.2	26.2	48.5	83.9	52.6	58.8	36.3	58.7	65.2	32.7	89.3	22.6	40.4	36.4
100	35.5	27.2	29.6	32.6		45.1	45.7	29.1	29.5	74.2	15.9	25.1	43.6	60.7	50.2	46.1	42.7	57	55.1	35.8		20.7	36.5	38.4
500	33.5	29.4	30.6	24.7		39.1	37.9	30.4	32.7		16.1	23.5	39.6	56.9	49.7	53.6	33.5	55.2	59.5	30.7	89.6	19.4	26.3	40.4

## Sheet: Figure 2E
	Calcium Retention capacity
	WT	D2.mdx
	8.22551	8.05926
	21.3409	13.5759
	10.966	35.1213
	13.239	23.5384
	8.70097
	9.64399	18.1705
	11.7402	23.6928
	16.1934	16.1417
	13.0491	5.81742
		7.47217
	12.9465	17.9135

## Sheet: Figure 3B
	Full size of representative proximity ligation assay images
	Fig 3 WT rep PLA5-4							Fig 3 DMD rep PLA2-2

## Sheet: Figure 3C
	Proximity ligation assay- measurement of protein-protein interaction between alpha tubulin and VDAC2
	WT	D2.mdx
	88.25	213.5
	241.25	536.25
	101.667	148.75
	275	66
	123.25	49
	126.75	55.6667
		254
		368.5
	619.75
	271

## Sheet: Figure 4A
	OXPHOS protein content relative to total protein
	WT										D2.mdx
Complex I	0.0565708	0.0373514	0.029738	0.0249178	0.0357213	0.0336759	0.0298589	0.0248347	0.0229699	0.018248	0.0430275	0.0375754	0.0264869	0.0334963	0.0386206	0.0378672	0.0231109	0.0209664	0.0186067	0.0182957	0.0170388
Complex II	0.0295744	0.0191591	0.0171501	0.0143899	0.0268162	0.0180005	0.0181293	0.0162075	0.0116166	0.011807	0.0172627	0.0160555	0.0133254	0.017675	0.0199208	0.0194502	0.015256	0.0129338	0.00970752	0.0119799	0.0106213
Complex III	0.0377818	0.0283612	0.0224755	0.0204861	0.0335963	0.0217209	0.0213943	0.020823	0.0141368	0.0132137	0.0356414	0.0269249	0.0203201	0.0308116	0.025078	0.0296178	0.0171426	0.0166352	0.0165926	0.0124431	0.0116646
Complex IV	0.030983	0.0215632	0.0164018	0.0152263	0.0231453	0.0140826	0.0138269	0.0127522	0.0109821	0.00978525	0.0227348	0.0248559	0.0175929	0.0219505	0.0163922	0.0153126	0.00928943	0.00917779	0.00895726	0.00936703	0.00888666
Complex V	0.0273236	0.0170473	0.0140426	0.0120543	0.0218363	0.0151549	0.0146613	0.0121343	0.0142237	0.00834885	0.0254407	0.0204282	0.0142196	0.0183172	0.0158703	0.018887	0.00924634	0.00761463	0.00694819	0.00703573	0.00760934
Sum of complexes	0.182234	0.123482	0.099808	0.0870744	0.141115	0.102635	0.0978707	0.0867516	0.0739291	0.0614028	0.144107	0.12584	0.0919449	0.12225	0.115882	0.121135	0.0740453	0.0673278	0.0608123	0.0591215	0.0558207

## Sheet: Figure 4B
	VDAC2 protein content relative to total protein
	WT	D2.mdx
	0.0283357
	0.0167439	0.0235302
	0.0206663	0.0231532
	0.021899	0.0141155
	0.0301642	0.0219519
	0.0223494	0.00953175
	0.0198171	0.0122259
	0.0153937	0.0134844
	0.0122112	0.00482836
	0.010867	0.0133789
		0.0140684

[truncated: 2 more sheets: Figure 4C, loading control]
